# Supplementary material for: New Polyketides from a Hydrothermal Vent Sediment Fungus Trichoderma sp. JWM29-10-1 and Their Antimicrobial Effects
Source: Mar Drugs. 2022 Nov 16;20(11):720. doi: 10.3390/md20110720 (PMC9697660; doi:10.3390/md20110720)
Supplement: Supplementary file 1 [file marinedrugs-20-00720-s001.zip]

Archive with 1 entries (1 files):
- marinedrugs-1997463-supplementary.pdf
